# Supplementary material for: The Relationship Between Watching Baseball Games at a Home Stadium and Team Identification With Subjective Well‐Being Among Middle‐Aged and Older Baseball Fans
Source: J Aging Res. 2026 Jan 11;2026:8821334. doi: 10.1155/jare/8821334 (PMC12791156; doi:10.1155/jare/8821334)
Supplement: Supplementary file 1 — Supporting Information Additional supporting information can be found online in the Supporting Information section. [file JARE-2026-8821334-s001.zip]

Archive with 2 entries (2 files):
- Supporting information 1.pdf
- Supporting information 2.pdf
